# Supplementary material for: Integrated model based on ultrasound attenuation and metabolic biomarkers for noninvasive assessment of hepatic fat fraction categories in MASLD: a QCT-referenced study
Source: Front Physiol. 2026 May 29;17:1804061. doi: 10.3389/fphys.2026.1804061 (PMC13259794; doi:10.3389/fphys.2026.1804061)
Supplement: Supplementary file 6 [file Table3.xlsx]

## Sheet: Supplementary Table S3
Supplementary Table S3. Effect sizes and FDR-adjusted P values for between-category comparisons
Values are median (IQR) for continuous variables and n (%) for categorical variables.
For continuous variables, P values are from Kruskal-Wallis tests; effect size is the maximum absolute pairwise standardized mean difference across QCT categories.
For sex, P value is from chi-square test and effect size is Cramer's V. FDR-adjusted P values were calculated using Benjamini-Hochberg correction.
Variable	Data type	Category 0 (n=52)	Category 1 (n=56)	Category 2 (n=31)	Category 3 (n=33)	P value	FDR-adjusted P value	Effect size	Effect size value	Maximum pairwise SMD	Maximum SMD pair
Sex, male	Categorical	22 (42.3%)	41 (73.2%)	21 (67.7%)	21 (63.6%)	0.008	0.015	Cramér’s V	0.262	—	—
Age (years)	Continuous	41.00 (32.75–49.25)	44.00 (36.00–54.00)	41.00 (38.50–53.00)	44.00 (36.00–52.00)	0.323	0.366	Max absolute pairwise SMD	0.379	0.379	Category 0 vs Category 1
Height (m)	Continuous	162.00 (155.75–172.25)	170.00 (164.00–174.00)	168.00 (162.50–174.50)	167.50 (164.00–174.00)	0.018	0.028	Max absolute pairwise SMD	0.537	0.537	Category 0 vs Category 2
Weight (kg)	Continuous	66.50 (59.75–75.15)	81.00 (72.88–88.22)	82.00 (72.50–91.50)	83.00 (75.00–88.00)	<0.001	<0.001	Max absolute pairwise SMD	0.938	0.938	Category 0 vs Category 1
BMI (kg/m²)	Continuous	24.00 (21.89–26.25)	27.59 (25.99–29.87)	27.68 (24.82–32.95)	28.50 (26.50–31.05)	<0.001	<0.001	Max absolute pairwise SMD	1.148	1.148	Category 0 vs Category 2
Waist-to-hip ratio	Continuous	0.84 (0.79–0.90)	0.92 (0.85–0.95)	0.92 (0.84–0.96)	0.94 (0.88–0.99)	<0.001	<0.001	Max absolute pairwise SMD	0.699	0.699	Category 0 vs Category 2
Systolic BP (mmHg)	Continuous	120.00 (119.50–127.00)	130.00 (124.50–140.00)	130.00 (123.50–140.00)	135.00 (125.00–140.00)	<0.001	<0.001	Max absolute pairwise SMD	0.960	0.960	Category 0 vs Category 3
Diastolic BP (mmHg)	Continuous	77.50 (70.00–80.25)	80.00 (74.75–90.00)	80.00 (77.00–94.50)	80.00 (78.00–92.00)	0.008	0.015	Max absolute pairwise SMD	0.709	0.709	Category 0 vs Category 3
AST (U/L)	Continuous	20.45 (17.25–22.95)	23.00 (18.90–27.07)	28.40 (22.20–34.70)	34.00 (23.00–40.70)	<0.001	<0.001	Max absolute pairwise SMD	1.364	1.364	Category 0 vs Category 3
ALT (U/L)	Continuous	19.65 (13.60–26.23)	26.90 (18.12–37.72)	32.10 (25.85–41.95)	56.00 (29.00–70.30)	<0.001	<0.001	Max absolute pairwise SMD	1.435	1.435	Category 0 vs Category 3
GGT (U/L)	Continuous	20.85 (15.45–29.15)	34.60 (26.10–53.12)	38.10 (29.70–58.85)	39.30 (30.30–51.90)	<0.001	<0.001	Max absolute pairwise SMD	0.949	0.949	Category 0 vs Category 2
ALP (U/L)	Continuous	61.30 (51.85–77.83)	77.15 (61.43–94.45)	70.50 (62.20–88.70)	81.00 (73.60–92.60)	0.002	0.004	Max absolute pairwise SMD	0.643	0.643	Category 0 vs Category 3
Serum creatinine (μmol/L)	Continuous	63.35 (54.70–71.80)	68.10 (59.85–75.80)	65.40 (57.30–74.40)	61.50 (59.40–71.60)	0.308	0.366	Max absolute pairwise SMD	0.275	0.275	Category 0 vs Category 1
Uric acid (μmol/L)	Continuous	334.50 (271.50–406.50)	368.00 (331.50–441.50)	391.00 (339.00–456.00)	382.00 (291.00–472.00)	0.016	0.025	Max absolute pairwise SMD	0.730	0.730	Category 0 vs Category 2
Total cholesterol (mmol/L)	Continuous	4.96 (4.60–5.43)	5.08 (4.53–5.69)	5.28 (4.54–5.91)	5.34 (4.04–5.79)	0.699	0.758	Max absolute pairwise SMD	0.185	0.185	Category 0 vs Category 2
Triglycerides (mmol/L)	Continuous	1.12 (0.92–1.48)	1.49 (1.01–2.10)	2.06 (1.42–2.65)	1.76 (1.25–2.65)	<0.001	<0.001	Max absolute pairwise SMD	0.662	0.662	Category 0 vs Category 3
HDL-C (mmol/L)	Continuous	1.31 (1.18–1.58)	1.23 (1.10–1.46)	1.26 (1.00–1.37)	1.18 (1.12–1.40)	0.091	0.131	Max absolute pairwise SMD	0.582	0.582	Category 0 vs Category 2
LDL-C (mmol/L)	Continuous	3.18 (2.88–3.55)	3.04 (2.55–3.65)	3.31 (3.06–3.62)	3.38 (2.59–3.84)	0.314	0.366	Max absolute pairwise SMD	0.423	0.423	Category 1 vs Category 2
Fasting plasma glucose (mmol/L)	Continuous	5.28 (4.89–5.70)	5.38 (4.93–5.96)	5.60 (5.08–6.62)	5.77 (5.30–6.12)	0.108	0.148	Max absolute pairwise SMD	0.550	0.550	Category 0 vs Category 2
Ferritin (ng/mL)	Continuous	86.72 (38.60–148.30)	147.95 (90.05–232.03)	173.70 (92.85–229.51)	218.60 (120.30–239.70)	<0.001	<0.001	Max absolute pairwise SMD	1.096	1.096	Category 0 vs Category 3
Serum iron (μmol/L)	Continuous	20.55 (16.68–25.90)	21.55 (18.50–25.62)	23.70 (16.75–26.85)	21.20 (16.89–25.70)	0.799	0.830	Max absolute pairwise SMD	0.276	0.276	Category 0 vs Category 1
TIBC (μmol/L)	Continuous	62.64 (57.00–66.25)	62.80 (58.20–67.00)	60.90 (56.30–66.50)	61.00 (57.66–67.00)	0.941	0.941	Max absolute pairwise SMD	0.141	0.141	Category 1 vs Category 2
CRP (mg/L)	Continuous	0.77 (0.42–1.29)	0.80 (0.59–1.53)	0.84 (0.67–1.90)	0.90 (0.60–2.22)	0.241	0.313	Max absolute pairwise SMD	0.412	0.412	Category 0 vs Category 3
Fasting insulin (mU/L)	Continuous	68.62 (46.94–84.56)	73.53 (56.63–101.80)	96.35 (59.25–109.69)	92.30 (66.13–107.40)	0.015	0.025	Max absolute pairwise SMD	0.741	0.741	Category 0 vs Category 3
Fasting C-peptide (ng/mL)	Continuous	0.74 (0.62–0.89)	0.86 (0.66–1.11)	0.92 (0.71–1.26)	0.96 (0.69–1.23)	0.004	0.008	Max absolute pairwise SMD	0.790	0.790	Category 0 vs Category 3
USAT (dB/cm/MHz)	Continuous	0.56 (0.50–0.65)	0.69 (0.62–0.76)	0.79 (0.71–0.84)	0.85 (0.77–0.95)	<0.001	<0.001	Max absolute pairwise SMD	2.744	2.744	Category 0 vs Category 3
